# Supplementary material for: NSm is a critical determinant for bunyavirus transmission between vertebrate and mosquito hosts
Source: Nat Commun. 2025 Jan 31;16:1214. doi: 10.1038/s41467-024-54809-7 (PMC11785797; doi:10.1038/s41467-024-54809-7)
Supplement: Supplementary file 4 — Source Data [file 41467_2024_54809_MOESM4_ESM.xlsx]

## Sheet: Figure 2
Figure 2. Effect of NSm deletion on infection and dissemination following oral feeding. (b) Virus titration by plaque assays on BHK-21 cells of BUNV-wt or BUN-ΔNSm infected bodies and heads at 3-, 6- and 16-days post-blood meal (dpbm). (c) Virus titration by plaque assays of BUNV-wt or BUN-ΔNSm infected guts, bodies and salivary glands sampled at 3 and 15 dpbm. +1 was added to each value. All sam…
b
Body							Head
BUNV WT			BUN-ΔNSm				BUNV WT			BUN-ΔNSm
3 days	6 days	16 days	3 days	6 days	16 days		3 days	6 days	16 days	3 days	6 days	16 days		Body
1	980001	240001	1001	1	1		1	180001	14001	1	1	1			BUNV				BUN-ΔNSm
1	1	1	201	1	181		1	1	1	1	1	1			Infection	Percentage	Lower limit	Upper limit	Percentage	Lower limit	Upper limit	Infection
1	700001	220001	1	1	1		1	380001	10001	1	1	1		3 days	n=12/20	0.6	0.3866	0.7812	0.6	0.3866	0.7812	n=12/20
100001	1	120001	41	1	1		1	1	2001	1	1	1		6 days	n=15/20	0.75	0.5313	0.8881	0	0	0.1611	n=0/20
2201	38001	100001	1	1	1		1	1	6001	1	1	1		16 days	n=17/20	0.85	0.6396	0.9476	0.05	0.0089	0.2361	n=1/20
14001	300001	100001	1	1	1		1	42001	2801	1	1	1
16001	100001	300001	41	1	1		1	60001	4001	1	1	1
4001	620001	1	1	1	1		1	360001	1	1	1	1		Head
140001	60001	80001	1	1	1		4201	100001	12001	1	1	1			BUNV				BUN-ΔNSm
22001	660001	180001	21	1	1		1	500001	6001	1	1	1			Infection	Percentage	Lower limit	Upper limit	Percentage	Lower limit	Upper limit	Infection
2201	1	60001	1	1	1		1	1	2801	1	1	1		3 days	n=1/20	0.05	0.0089	0.2361	0	0	0.1611	n=0/20
30001	1	80001	41	1	1		1	1	10001	1	1	1		6 days	n=11/20	0.55	0.3421	0.7418	0	0	0.1611	n=0/20
1801	4001	420001	21	1	1		1	1	60001	1	1	1		16 days	n=17/20	0.85	0.6396	0.9476	0	0	0.1611	n=0/20
1	1	80001	1	1	1		1	1	8001	1	1	1
10001	540001	180001	61	1	1		1	280001	6001	1	1	1
1	2201	80001	1	1	1		1	1	10001	1	1	1
12001	100001	16001	61	1	1		1	81	8001	1	1	1
1	360001	220001	21	1	1		1	100001	40001	1	1	1
1	21	360001	100001	1	1		1	1	6001	1	1	1
1	260001	1	20001	1	1		1	480001	1	1	1	1
c
BUNV WT							BUN-ΔNSm
Gut		Body		Salivary glands			Gut		Body		Salivary glands			Infection prevalence
3 days	15 days	3 days	15 days	3 days	15 days		3 days	15 days	3 days	15 days	3 days	15 days
1	4001	1	17001	1	1701		1	1	1	1	1	1		GUT
1801	60001	1	11001	1	101		1	1	1	1	1	1			BUNV				BUN-ΔNSm
15001	3001	1	24001	1	3401		1	1	1	1	1	1			Infection	Percentage	Lower limit	Upper limit	Percentage	Lower limit	Upper limit	Infection
401	2501	1	30001	1	1		1	1	1	1	1	1		3 days	n=16/20	0.8	0.584	0.9193	0.2	0.0807	0.416	n=4/20
18001	1	1	1	1	901		101	1	1	1	1	1		15 days	n=13/19	0.6842	0.4601	0.8463	0	0	0.1611	n=0/20
2501	70001	1	2801	1	1		101	1	1	1	1	1
1001	1	1	1	1	1401		101	1	1	1	1	1		BODY
12001	10001	2601	2201	1	1		1	1	1	1	1	1			BUNV				BUN-ΔNSm
801	1	1	1	1	1		1	1	1	1	1	1			Infection	Percentage	Lower limit	Upper limit	Percentage	Lower limit	Upper limit	Infection
801	50001	1	16001	1	9001		1	1	1	1	1	1		3 days	n=5/20	0.25	0.1119	0.4687	0	0	0.1611	n=0/20
2101	80001	201	16001	1	1301		1	1	1	1	1	1		15 days	n=14/19	0.7368	0.512	0.8819	0.05	0.0089	0.2361	n=1/20
1	36001	1	50001	1	50001		1	1	1	4001	1	1
501	1701	1	1301	1	1		1	1	1	1	1	1		Salivary glands
1	50001	801	50001	1	1601		1	1	1	1	1	1			BUNV				BUN-ΔNSm
301	1	1	1	1	1		1	1	1	1	1	1			Infection	Percentage	Lower limit	Upper limit	Percentage	Lower limit	Upper limit	Infection
10001	19001	12001	190001	201	7001		1	1	1	1	1	1		3 days	n=1/20	0.05	0.0089	0.2361	0	0	0.1611	n=0/20
401	18001	101	12001	1	6001		1	1	1	1	1	1		15 days	n=12/19	0.6316	0.4104	0.8085	0	0	0.1611	n=0/20
301	1	1	1	1	1		1	1	1	1	1	1
2401	19001	431	2401	1	5001		1701	1	1	1	1	1
1		1		1			1	1	1	1	1	1

## Sheet: Figure 3
Figure 3. Effect of NSm deletion on infection, dissemination and transmission following injection in Ae. aegypti. (b) Virus titres in midguts and salivary glands at 3 and 9 days after BUNV-wt or BUN-ΔNSm exposure by intrathoracic injection. virus titres of individual salivary glands (c) and saliva (d) quantified at 7 dpi by plaque assay on BHK-21 cells. +1 was added to each value. All samples wer…
b
BUNV WT				BUN-ΔNSm
Gut	Salivary Glands	Gut	Salivary Glands	Gut	Salivary Glands	Gut	Salivary Glands
3 days	3 days	9 days	9 days	3 days	3 days	9 days	9 days		Infection prevalence
10000	45000	15000	30000	1500	10000	15000	35000		Gut
5000	30000	5000	50000	10000	2500	2500	50000			BUNV				BUN-ΔNSm
10000	25000	5500	10000	500	20000	5500	50000			Infection	Percentage	Lower limit	Upper limit	Percentage	Lower limit	Upper limit	Infection
10000	20000	10000	30000	1000	2500	15000	50000		3 days	n=20/20	1	0.8389	1	1	0.8389	1	n=20/20
5000	50000	20000	15000	1000	20000	250	50000		9 days	n=20/20	1	0.8389	1	1	0.8389	1	n=20/20
4000	2500	1500	50000	5000	25000	4000	100000
10000	35000	5000	20000	1000	10000	2500	200000
5000	45000	5000	50000	1000	45000	600	50000		Salivary glands
5000	10000	5000	50000	5000	15000	500	50000			BUNV				BUN-ΔNSm
50000	20000	15000	200000	500	2500	500	50000			Infection	Percentage	Lower limit	Upper limit	Percentage	Lower limit	Upper limit	Infection
10000	4000	5000	150000	10000	15000	1500	100000		3 days	n=20/20	1	0.8389	1	1	0.8389	1	n=20/20
5000	10000	5000	200000	5000	15000	500	45000		9 days	n=20/20	1	0.8389	1	1	0.8389	1	n=20/20
100000	45000	10000	10000	450	2500	1000	250000
2500	10000	5000	50000	500	25000	400	150000
1500	40000	30000	100000	400	5000	400	10000
5000	10000	5000	50000	500	25000	500	50000
2000	10000	20000	5000	2000	15000	500	100000
5000	25000	5000	50000	2500	45000	450	15000
10000	15000	5000	100000	500	50000	5000	50000
10000	5000	20000	100000	2000	50000	500	5000
c
BUNV WT	BUN-ΔNSm		Infection prevalence
Salivary glands	Salivary glands		Salivary glands
7 days	7 days			BUNV				BUN-ΔNSm
500000	300000			Infection	Percentage	Lower limit	Upper limit	Percentage	Lower limit	Upper limit	Infection
450000	30000		7 days	n=19/20	1	0.8318	1	1	0.8389	1	n=20/20
200000	50000
400000	400000
100000	500000
350000	400000
150000	70000
50000	500000
50000	50000
200000	50000
200000	250000
100000	200000
100000	150000
50000	100000
100000	50000
150000	150000
50000	50000
100000	400000
45000	350000
	50000
d
BUNV WT	BUN-ΔNSm		Infection prevalence
Saliva	Saliva		Saliva
7 days	7 days			BUNV				BUN-ΔNSm
1	1			Infection	Percentage	Lower limit	Upper limit	Percentage	Lower limit	Upper limit	Infection
41	1		7 days	n=7/19	0.3684	0.1915	0.5896	0.2	0.0807	0.416	n=4/20
41	1
41	241
521	1
1	1
1	1
1	1
121	161
1	41
41	41
1	1
1	1
1	1
1	1
1	1
161	1
1	1
1	1
	1

## Sheet: Figure 4
Figure 4. Infection pattern of BUNV-wt and BUN-ΔNSm in whole female Ae. aegypti and midguts. (b) BUNV-wt or BUN-ΔNSm titres in mosquitoes at 0h and 1, 2, 3 and 6 dpbm. +1 was added to each value. All samples were plotted on the graphs. BUNV-wt and BUN-ΔNSm infection prevalence (in percentage) with lower and upper limits of the 95% confidence interval. (c) RT-qPCR of BUNV S expression in the midgu…
b
Mosquito
BUNV WT					BUN-ΔNSm
0	1 day	2 days	3 days	6 days	0	1 day	2 days	3 days	6 days		Infection prevalence
900001	16001	280001	80001	1	700001	1	1	1	1		Mosquito
900001	8001	1	600001	14000001	1200001	1	1	1	1			BUNV				BUN-ΔNSm
600001	6001	1	1	24000001	600001	1	1	1	1			Infection	Percentage	Lower limit	Upper limit	Percentage	Lower limit	Upper limit	Infection
320001	1	40001	600001	24000001	320001	1	1	1	1		1 day	n=14/18	0.7778	0.5479	0.91	0	0	0.1936	n=0/16
700001	10001	80001	400001	20000001	340001	1	1	1	1		2 days	n=18/20	0.9	0.699	0.9721	0	0	0.1936	n=0/16
	1	80001	200001	20000001		1	1	1	1		3 days	n=15/18	0.8333	0.6077	0.9416	0	0	0.1759	n=0/18
	1	60001	800001	20000001		1	1	1	1		6 days	n=17/18	0.9444	0.7424	0.9901	0	0	0.1843	n=0/17
	8001	20001	800001	20000001		1	1	1	1
	1401	600001	1600001	16000001		1	1	1	1
	601	4001	400001	2000001		1	1	1	1
	1001	200001	600001	20000001		1	1	1	1
	8001	20001	120001	16000001		1	1	1	1
	8001	6001	1	17000001		1	1	1	1
	2201	60001	1	18000001		1	1	1	1
	2001	100001	400001	4000001		1	1	1	1
	20001	2001	600001	6000001		1	1	1	1
	6001	60001	1200001	2200001				1	1
	1	20001	1400001	2400001				1
		40001
		22001
c
3h WT-24h WT
Gene	Condition	CT mean	Control group Avg CT per Target	DeltaCT per sample per target	RQ	Norm factor GEOMEAN	Normalized expression per sample	log2 normalized expression	GEOMEAN	Log2 (C) or D	Standard deviation (B) or (E)	SEM or (F)	Rq min 2^(D - F)	Rq max 2^( D + F)	error bar min (geomean -rq min)	error bar max (rq max -geomean)
	WT 3h	15.5995	15.5445	-0.0549577	0.962623
		15.6471		-0.102565	0.931376
		15.6308		-0.0862687	0.941956
		15.3845		0.160053	1.11733
		15.4608		0.0837386	1.05976
	WT 24h	16.0913		-0.54683	0.684522
		16.3021		-0.757607	0.591477
		16.2526		-0.708137	0.61211
		16.4494		-0.904857	0.534086
		16.4375		-0.893038	0.538479
	WT 3h	11.9295	12.0437	0.114175	1.08236	0.962623	1.12438	0.169133	1	9.61028e-16	0.400193	0.231051	0.852014	1.17369	0.147986	0.17369
		12.1151		-0.0714286	0.951695	0.931376	1.02182	0.0311363
		11.7537		0.290019	1.22266	0.941956	1.298	0.376288
		11.7826		0.261157	1.19844	1.11733	1.07259	0.101105
		12.6376		-0.593924	0.662539	1.05976	0.625178	-0.677662
	WT 24h	15.9709		-3.92722	0.0657337	0.684522	0.0960285	-3.38039	0.151008	-2.7273	0.917422	0.529674	0.104605	0.217996	0.0464031	0.0669876
		15.5781		-3.53438	0.0863069	0.591477	0.145918	-2.77677
		14.7766		-2.73288	0.150426	0.61211	0.245749	-2.02474
		14.3676		-2.32385	0.199734	0.534086	0.373975	-1.41899
		16.5413		-4.49759	0.0442681	0.538479	0.0822095	-3.60455
3h WT-48h WT
S7		15.5995	15.5445	-0.0549577	0.962623
		15.6471		-0.102565	0.931376
		15.6308		-0.0862687	0.941956
		15.3845		0.160053	1.11733
		15.4608		0.0837386	1.05976
	WT 48h	15.8047		-0.260156	0.834998
		16.4711		-0.926592	0.5261
		16.2689		-0.724375	0.605259
		16.2669		-0.722407	0.606085
		15.5429		0.00161362	1.00112
Bun S	WT 3h	11.9295	12.0437	0.114175	1.08236	0.962623	1.12438	0.169133	1	9.61028e-16	0.400193	0.231051	0.852014	1.17369	0.147986	0.17369
		12.1151		-0.0714286	0.951695	0.931376	1.02182	0.0311363
		11.7537		0.290019	1.22266	0.941956	1.298	0.376288
		11.7826		0.261157	1.19844	1.11733	1.07259	0.101105
		12.6376		-0.593924	0.662539	1.05976	0.625178	-0.677662
	WT 48h	17.3464		-5.30268	0.0253357	0.834998	0.0303423	-5.04253	0.0123326	-6.34138	1.0492	0.605755	0.00810411	0.0187675	0.00422852	0.00643485
		20.241		-8.19725	0.00340707	0.5261	0.0064761	-7.27066
		19.479		-7.43532	0.00577759	0.605259	0.00954565	-6.71094
		17.9003		-5.85656	0.0172584	0.606085	0.0284752	-5.13415
		18.9642		-6.92047	0.00825524	1.00112	0.00824601	-6.92209
3h WT-72h WT
S7	WT 3h	15.5995	15.5445	-0.0549577	0.962623
		15.6471		-0.102565	0.931376
		15.6308		-0.0862687	0.941956
		15.3845		0.160053	1.11733
		15.4608		0.0837386	1.05976
	WT 72h	15.7253		-0.180754	0.882242
		15.7216		-0.177142	0.884453
		16.0064		-0.46191	0.726024
		15.3897		0.154856	1.11331
		15.598		-0.0535415	0.963568
Bun S	WT 3h	11.9295	12.0437	0.114175	1.08236	0.962623	1.12438	0.169133	1	9.61028e-16	0.400193	0.231051	0.852014	1.17369	0.147986	0.17369
		12.1151		-0.0714286	0.951695	0.931376	1.02182	0.0311363
		11.7537		0.290019	1.22266	0.941956	1.298	0.376288
		11.7826		0.261157	1.19844	1.11733	1.07259	0.101105
		12.6376		-0.593924	0.662539	1.05976	0.625178	-0.677662
	WT 72h	15.8017		-3.75799	0.073915	0.882242	0.0837809	-3.57723	0.0514944	-4.27944	0.751389	0.433815	0.0381214	0.0695587	0.013373	0.0180643
		17.1456		-5.10194	0.0291181	0.884453	0.0329221	-4.9248
		16.8419		-4.7982	0.0359417	0.726024	0.0495048	-4.33629
		16.8997		-4.85596	0.0345312	1.11331	0.0310167	-5.01081
		17.646		-5.6023	0.0205844	0.963568	0.0213627	-5.54876
3h WT-3h dNSm
S7	WT 3h	15.5995	15.5445	-0.0549577	0.962623
		15.6471		-0.102565	0.931376
		15.6308		-0.0862687	0.941956
		15.3845		0.160053	1.11733
		15.4608		0.0837386	1.05976
	dNsm 3h	15.9111		-0.366569	0.775625
		15.9817		-0.437183	0.738575
		16.0559		-0.511393	0.701545
		15.8775		-0.333021	0.793873
		15.6885		-0.144032	0.904986
Bun S	WT 3h	11.9295	12.0437	0.114175	1.08236	0.962623	1.12438	0.169133	1	9.61028e-16	0.400193	0.231051	0.852014	1.17369	0.147986	0.17369
		12.1151		-0.0714286	0.951695	0.931376	1.02182	0.0311363
		11.7537		0.290019	1.22266	0.941956	1.298	0.376288
		11.7826		0.261157	1.19844	1.11733	1.07259	0.101105
		12.6376		-0.593924	0.662539	1.05976	0.625178	-0.677662
	dNSm 3h	11.4297		0.614004	1.5305	0.775625	1.97325	0.980572	1.59645	0.674864	0.540259	0.311919	1.28605	1.98176	0.310398	0.385314
		12.1067		-0.0630353	0.957248	0.738575	1.29607	0.374147
		11.8852		0.15848	1.11611	0.701545	1.59093	0.669873
		11.9846		0.0591447	1.04185	0.793873	1.31236	0.392165
		12.6581		-0.614358	0.65322	0.904986	0.721801	-0.470326
3h WT-24h dNSm
S7	WT 3h	15.5995	15.5445	-0.0549577	0.962623
		15.6471		-0.102565	0.931376
		15.6308		-0.0862687	0.941956
		15.3845		0.160053	1.11733
		15.4608		0.0837386	1.05976
	dNsm 24h	16.3308		-0.786313	0.579824
		16.447		-0.9025	0.534959
		16.3339		-0.789432	0.578572
		16.4441		-0.8996	0.536035
		16.4012		-0.856663	0.552228
Bun S	WT 3h	11.9295	12.0437	0.114175	1.08236	0.962623	1.12438	0.169133	1	9.61028e-16	0.400193	0.231051	0.852014	1.17369	0.147986	0.17369
		12.1151		-0.0714286	0.951695	0.931376	1.02182	0.0311363
		11.7537		0.290019	1.22266	0.941956	1.298	0.376288
		11.7826		0.261157	1.19844	1.11733	1.07259	0.101105
		12.6376		-0.593924	0.662539	1.05976	0.625178	-0.677662
	dNSm 24h	15.6821		-3.63844	0.0803008	0.579824	0.138492	-2.85213	0.136985	-2.86791	0.39812	0.229855	0.11681	0.160645	0.020175	0.0236596
		15.6348		-3.59114	0.0829773	0.534959	0.15511	-2.68864
		15.8961		-3.8524	0.069233	0.578572	0.119662	-3.06296
		14.9445		-2.90081	0.133896	0.536035	0.24979	-2.00121
		15.5669		-3.52321	0.0869777	0.552228	0.157503	-2.66655
3h WT-48h dNSm
S7	WT 3h	15.5995	15.5445	-0.0549577	0.962623
		15.6471		-0.102565	0.931376
		15.6308		-0.0862687	0.941956
		15.3845		0.160053	1.11733
		15.4608		0.0837386	1.05976
	dNsm 48h	15.4319		0.112617	1.08119
		15.7345		-0.190001	0.876605
		15.5273		0.0172443	1.01202
		15.7586		-0.214066	0.862104
		15.7892		-0.244707	0.843987
Bun S	WT 3h	11.9295	12.0437	0.114175	1.08236	0.962623	1.12438	0.169133	1	9.61028e-16	0.400193	0.231051	0.852014	1.17369	0.147986	0.17369
		12.1151		-0.0714286	0.951695	0.931376	1.02182	0.0311363
		11.7537		0.290019	1.22266	0.941956	1.298	0.376288
		11.7826		0.261157	1.19844	1.11733	1.07259	0.101105
		12.6376		-0.593924	0.662539	1.05976	0.625178	-0.677662
	dNsm 48h	20.0655		-8.02183	0.00384758	1.08119	0.00355866	-8.13445	0.00230089	-8.76359	0.550502	0.317833	0.00184595	0.00286796	0.000454946	0.00056707
		21.8628		-9.81913	0.001107	0.876605	0.00126282	-9.62913
		20.5537		-8.50994	0.00274316	1.01202	0.00271057	-8.52719
		21.0488		-9.00514	0.00194618	0.862104	0.00225748	-8.79107
		21.1749		-9.13123	0.00178331	0.843987	0.00211296	-8.88652
3h WT-72h dNSm
S7	WT 3h	15.5995	15.5445	-15.5995	2.01416e-05
		15.6471		-15.6471	1.94878e-05
		15.6308		-15.6308	1.97091e-05
		15.3845		-15.3845	2.33786e-05
		15.4608		-15.4608	2.2174e-05
	dNsm 72h	15.6341		-15.6341	1.96637e-05
		15.8524		-15.8524	1.69029e-05
		15.8287		-15.8287	1.71831e-05
		15.7969		-15.7969	1.7565e-05
		15.5026		-15.5026	2.15411e-05
Bun S	WT 3h	11.9295	12.0437	0.114175	1.08236	0.962623	1.12438	0.169133	1	9.61028e-16	0.400193	0.231051	0.852014	1.17369	0.147986	0.17369
		12.1151		-0.0714286	0.951695	0.931376	1.02182	0.0311363
		11.7537		0.290019	1.22266	0.941956	1.298	0.376288
		11.7826		0.261157	1.19844	1.11733	1.07259	0.101105
		12.6376		-0.593924	0.662539	1.05976	0.625178	-0.677662
	dNsm 72h	22.5652		-10.5215	0.000680307	0.939784	0.000723897	-10.4319	0.00066013	-10.565	0.531025	0.306588	0.000533749	0.000816435	0.000126381	0.000156305
		22.9044		-10.8607	0.000537783	0.807839	0.000665706	-10.5528
		23.038		-10.9943	0.000490222	0.821228	0.000596937	-10.7101
		21.7647		-9.72096	0.00118495	0.839483	0.00141152	-9.46853
		22.7766		-10.7329	0.000587587	1.02951	0.000570745	-10.7749

## Sheet: Figure 5
Figure 5. In trans expression of NSm rescues BUN-ΔNSm infection in Ae. aegypti. Mosquitoes were microinjected with the recombinant plasmid pPUb-NSm, or not (controls), and fed at 3 dpi with a blood meal containing 2 x 108 PFU/mL of BUN-ΔNSm. (f) BUN-ΔNSm virus titres of whole mosquitoes at 3 dpbm were determined by plaque assay on BHK-21 cells. +1 was added to each value. All samples were plotted…
f
Mosquito
BUN-ΔNSm	70000000
Control	pPUb-NSm
1	2001		Infection prevalence
1	3000001		Mosquito
101	1			BUN-ΔNSm
1	1			Infection	Percentage	Lower limit	Upper limit
1	151		Control	n=4/20	0.2	0.0807	0.416
1	201		pPUB-NSm	n=15/20	0.75	0.5313	0.8881
1	251
101	1
1	651
1	10001
1	1601
1	18001
1	1
1	251
1	1101
51	1951
1	51
101	1001
1	51
1	1
h - i
BUN-ΔNSm	200000000
Gut
Control 3 days		pPUb-NSm 3 days
N Positive cells	Group> 3 cells	N Positive cells	Group> 3 cells
11	0
0	0	72	3
0	0	68	2
5	0	44	1
0	0	83	5
0	0	49	1
17	1	25	0
14	0	27	2
0	0	226	1
23	1	11	1
2	0	5	0
0	0	0	0
0	0	2	0
0	0	0	0
0	0	18	1
11	2
5	0
0	0

## Sheet: Figure 6
Figure 6. High doses of BUN-ΔNSm viruses do not impact dissemination in Ae. aegypti. (b) Mosquitoes were fed with a blood meal containing 2 x 107, 7 x 107 or 2 x 108 PFU/mL of either BUNV-wt and BUN-ΔNSm, and virus titres of whole mosquitoes at 3 dpbm were determined by plaque assay. +1 was added to each value. All samples were plotted on the graphs. BUN-ΔNSm infection prevalence (in percentage) …
b
Mosquito
BUNV WT			BUN-ΔNSm
2 X10^7 pfu/ml	7.7 X10^7 pfu/ml	2 X10^8 pfu/ml	2 X10^7 pfu/ml	7.7 X10^7 pfu/ml	2 X10^8 pfu/ml
50001	50001	50001	1	1	1		Infection prevalence
100001	400001	200001	51	5001	1		Mosquito
1	300001	15001	1	1	501		3 days	BUNV				BUN-ΔNSm
150001	45001	300001	1	1	50001			Infection	Percentage	Lower limit	Upper limit	Percentage	Lower limit	Upper limit	Infection
15001	100001	10001	1	1	1		2 x 107	n=18/20	0.9	0.699	0.9721	0.05	0.0089	0.2361	n=1/20
200001	100001	20001	1	1	1		7.7 x 107	n=17/20	0.85	0.6396	0.9476	0.2	0.0807	0.416	n=4/20
25001	50001	1	1	1	1		2 x 108	n=19/20	0.95	0.7639	0.9911	0.25	0.1119	0.4687	n=5/20
15001	1500001	35001	1	4001	801
55001	25001	20001	1	1	1
3001	250001	5001	1	1	1
100001	40001	10001	1	1	1
500001	20001	50001	1	1	1
100001	25001	15001	1	1	51
1	1	45001	1	51	51
200001	15001	50001	1	0	1
150001	501	10001	1	1	1
15001	30001	4001	1	1	1
15001	1	10001	1	1	1
300001	25001	50001	1	51	1
50001	1	2001	1	1	1
c
BUN-ΔNSm	20000000	200000000
Gut	N Positive cells	N Positive cells
1	7	6
2	6	29
3	5	4
4	1	5
5	2	7
6	8	16
7	7	10
8	11	18
9	0	0
10	0	10
11	0	18
12	3	21
13	6	17
14	15	0
15	4	10
16	9	41
17	7	10
18	3	35
19	10	17
20	1	32
21	27
22	8
d
BUN-ΔNSm
3 days				6 days
20000000		200000000		20000000		200000000
Gut	Body	Gut	Body	Gut	Body	Gut	Body		Infection prevalence
51	1	751	1	1	1	1	1		MIDGUT		BUN-ΔNSm 2 x 107			BUN-ΔNSm 2 x 108
401	1	251	1	251	1	51	1			Infection	Percentage	Lower limit	Upper limit	Percentage	Lower limit	Upper limit	Infection
501	1	1	1	1	1	1	1		3 days	n=9/20	0.45	0.2582	0.6579	0.9	0.699	0.9721	n=18/20
1	1	251	1	1	1	51	1		6 days	n=3/20	0.15	0.0524	0.3604	0.25	0.1119	0.4687	n=5/20
1	1	1251	1	51	1	1	1
1	1	51	1	1	1	1	1
1	1	201	1	1	1	51	1		BODY		BUN-ΔNSm 2 x 107			BUN-ΔNSm 2 x 108
1	1	151	1	1	1	1	1			Infection	Percentage	Lower limit	Upper limit	Percentage	Lower limit	Upper limit	Infection
51	1	351	1	1	1	51	1		3 days	n=1/20	0.05	0.0089	0.2361	0.05	0.0089	0.2361	n=1/20
1	1	151	1	1	1	1	1		6 days	n=0/20	0	0	0.1611	0	0	0.1611	n=0/20
301	1	201	1	1	1	1	1
1	1	51	1	1	1	1	1
1	1	51	1	1	1	1	1
1	1	101	1	1	1	1	1
251	1	201	1	1	1	1	1
101	1	51	51	1	1	351	1
1	5501	501	1	1	1	1	1
51	1	1	1	1	1	1	1
101	1	151	1	501	1	1	1
1	1	251	1	1	1	1	1
e
BUN-ΔNSm
200000000
	2 days	3 days	6 days
Gut	N Positive cells	N Positive cells	N Positive cells
1	14	24	11
2	11	8	0
3	12	36	0
4	21	5	5
5	3	17	0
6	0	12	0
7	0	8	17
8	6	14	14
9	42	8	0
10	12	5	23
11	2	0	2
12	0	0	0
13	6	0	0
14	12	8	0
15		41	0
16		6	11
17		23	5
18		21	0

## Sheet: Figure S2
Figure S2. Replication of the recombinant BUNV NSm deletion virus in different cell types. (b) Growth curves of BUNV-wt and BUN-ΔNSm on mammalian cells (BHK-21, A549 and A549/Npro) and mosquito cells (Ae. albopictus larval C6/36 and U4.4 cell lines and Ae. aegypti embryonic Aag2 cell line). Viral titres were determined by plaque assay on BSR-T7/5 cells.
b
BUNV_BHK
Time (h)	BUNV			BUN-ΔNSm
12	50000	10000	40000	150000	140000	200000
24	29000000	42000000	35000000	19000000	22000000	13000000
48	120000000	180000000	80000000	150000000	190000000	130000000
72	90000000	100000000	70000000	180000000	130000000	80000000
BUNV_C6 36
Time (h)	BUNV		BUN-ΔNSm
24	90000	30000	1200000	1600000
48	80000000	100000000	200000000	180000000
72	1400000000	1200000000	290000000	280000000
96	1900000000	1800000000	160000000	190000000
BUNV_U44
Time (h)	BUNV		BUN-ΔNSm
24	20000	40000	40000	70000
48	2400000	3600000	2100000	2900000
72	11000000	13000000	150000000	100000000
96	130000000	140000000	80000000	130000000
BUNV_Aag2
Time (h)	BUNV			BUN-ΔNSm
24	75	112.5	24	40	27.5	35
48	4000	2250	750	500	825	600
72	27500	12500	27500	40000	20000	38750
96	660000	75000	100000	775000	425000	400000
BUNV_A549
Time	BUNV		BUN-ΔNSm
24	180000	120000	1700000	2500000
48	11000000	12000000	45000000	52000000
72	5000000	6000000	37000000	27000000
BUNV_A549 Npro
Time	BUNV		BUN-ΔNSm
24	70000	120000	190000	240000
48	2700000	2800000	16000000	24000000
72	4600000	5100000	50000000	60000000

## Sheet: Figure S3
Figure S3. BUNV-wt and BUN-ΔNSm infection following blood feeding and intra-thoracic injection of Ae. aegypti. Virus titration by plaque assays of individual females sacrificed either straight after (a) blood meal or (b) after intrathoracic injection to assess infectious particles ingested or delivered respectively.
a
Feeding
Time (0h)
Mock	BUNV	BUN-ΔNSm
1	900000	700000
1	900000	1200000
1	600000	600000
1	320000	320000
1	700000	340000
b
Injection
Time (0h)
Mock	BUNV	BUN-ΔNSm
1	120000	120000
1	400000	140000
1	320000	400000
1	400000	360000
1	60000	200000
